# Supplementary material for: How to Make a Cocktail of Palladium Catalysts with Cola and Alcohol: Heteroatom Doping vs. Nanoscale Morphology of Carbon Supports
Source: Nanomaterials (Basel). 2021 Oct 2;11(10):2599. doi: 10.3390/nano11102599 (PMC8537531; doi:10.3390/nano11102599)
Supplement: Supplementary file 1 [file nanomaterials-11-02599-s001.zip]

Archive with 1 entries (1 files):
- nanomaterials-1382934-supplementary.pdf
